# Supplementary material for: Computational Modelling Reveals Slower Safety Learning and Threat Extinction are Associated With Higher Anxiety Severity in Remote Fear Conditioning
Source: Comput Psychiatr. 2026 Jan 21;10(1):18–35. doi: 10.5334/cpsy.138 (PMC12829443; doi:10.5334/cpsy.138)
Supplement: Supplementary Materials. — Supplementary Methods & Supplementary Results. [file cpsy-10-1-138-s1.zip]

Archive with 3 entries (3 files):
- cpsy-138_kerr/67b49d86b6149.docx
- cpsy-138_kerr/68b6a9abb0c8e.docx
- cpsy-138_kerr/68b6a9e07c5d6.pdf
